# Supplementary material for: Cerebrating and engagement, paths to reduce fresh produce waste within homes
Source: Sci Rep. 2024 Apr 6;14:8120. doi: 10.1038/s41598-024-58250-0 (PMC10998904; doi:10.1038/s41598-024-58250-0)
Supplement: Supplementary file 1 — Supplementary Information. [file 41598_2024_58250_MOESM1_ESM.docx]

Table 1a: Mean and Standard deviations of fruit waste, in grams 

Week
Mean
SD
1
172.9
273.7
2
177.6
332.4
3
141.7
272.5
4
156.1
279.0
5
114.9
211.4
6
118.0
221.1


Table 1b: Mean and Standard deviations of vegetable waste, in grams 

Week
Mean
SD
1
239.5
352.7
2
261.0
394.3
3
237.4
434.3
4
183.8
300.3
5
220.8
406.8
6
186.3
271.3

Table 1a and b shows the means for both types of produce. It can be noted that both had a reduction in waste when looking over the 6-week period. However, only for fruit was the reduction significant. 

Table 2: Group comparisons across the main and follow on study for attitude measures


Stance against
Neutral
Care about
Attitude
Follow on study
Main study
Follow on study
Main study
Follow on study
Main study
Environment 
42
25
47
55
11
20
Ethics 
89
30
9
49
2
21
Purchasing behaviours
36
40
53
34
11
26
Preparation 
9
13
37
26
54
61
Not influenced by expiration date 
16
1
29
38
55
61

From the table it can be noted participants attitudes in the follow-on study was varied, this was also the case at the onset of the main study. Specifically, there were a large proportion of people that cared about preparation (54%) and were not influenced by expiration dates (55%). As these number were also high in the main study, it supports the idea that our original sample groups, even thought they had a large representation of participants that cared, is representative of the wider population. Mostly, the attitudes measured in this additional study is like those in the main study, except for ethics. 
Figure 1: Visual mapping of where in the UK participants lived

Map

Description automatically generated

Table 3: Demographic data for the participants

Condition
Diary 
control
(n = 40)
Diary intervention
(n = 40)
Log 
control
(n = 39)
Log 
intervention
(n = 35)
Age Mean (SD)
44.3 (16.1) 
range 22-81
42.4 (12.1)
range 21-72
41.9 (13.8)
Range 19-77
39.3 (11.3)
Range 19-60
Gender
Male
7
2
8
3

Female
33
38
31
32
Relationship status
Single
10
8
9
8

Married no kids
4
9
8
5

Married with kids
12
12
16
16

In relationship no kids
7
4
3
3

In relationship with kids
6
3
3
3

Other
1
4
0
0
Income
Unemployed
2
7
5
4

< £15,000
6
8
16
6

£15,000 - £34,999
22
7
10
13

£35,000 - £54,999
4
10
3
9

£55,000 – £74,999
6
5
1
2

> £75,000
0
3
4
1
No. of people in household
Just me
8
6
6
6

2
12
17
13
12

3
10
9
5
7

4
9
6
12
8

5 or more
1
2
3
2
Education
Secondary
8
5
7
7

University degree
17
21
22
15

Post-graduate
15
14
10
13
Area of residence
Countryside
2
0
2
2

Village
10
14
12
5

Town
15
12
14
14

City
13
13
11
14
Does most of the cooking
Yes
39
36
34
32

No
1
4
5
3
Does most of the shopping
Yes
37
37
38
34

No
3
3
1
1

n = Number of participants, SD = Standard deviation

Figure 2: Purchase log 
A picture containing table

Description automatically generated
Figure 3: Food diary
Table

Description automatically generated with medium confidence
Figure 4: Food waste log
Table, timeline

Description automatically generated
